# Supplementary material for: Identification and Validation of miR-222-3p and miR-409-3p as Plasma Biomarkers in Gestational Diabetes Mellitus Sharing Validated Target Genes Involved in Metabolic Homeostasis
Source: Int J Mol Sci. 2022 Apr 12;23(8):4276. doi: 10.3390/ijms23084276 (PMC9028517; doi:10.3390/ijms23084276)
Supplement: Supplementary file 1 [file ijms-23-04276-s001.zip]

Archive with 2 entries (2 files):
- Supplementary Tables S1-5.xlsx
- Supplementary Figure S1.pdf
